# Supplementary material for: Plasma proteomic signatures of social isolation and loneliness associated with morbidity and mortality
Source: Nat Hum Behav. 2025 Jan 3;9(3):569–83. doi: 10.1038/s41562-024-02078-1 (PMC11936835; doi:10.1038/s41562-024-02078-1)
Supplement: Supplementary file 4 — Supplementary Tables 1–17. [file 41562_2024_2078_MOESM4_ESM.xlsx]

## Sheet: Supplementary Table 1
Supplementary Table 1. Significant results of proteome-wide association study for social isolation in the primary model
Protein	N	OR	lower 95% CI	upper 95% CI	P-value
GDF15	41396	1.2173	1.16664	1.27009	1.16047e-19
CXCL14	40090	0.842204	0.809326	0.876261	2.41044e-17
FGF23	41152	1.15266	1.11178	1.19507	1.26017e-14
YAP1	35371	1.18135	1.13155	1.23339	3.4157e-14
GFRA1	41152	1.14998	1.10758	1.19403	3.12442e-13
TNFRSF10B	40564	1.16187	1.11577	1.20992	3.86459e-13
NPDC1	40865	1.1432	1.10229	1.18568	6.2703e-13
FABP1	40834	1.14345	1.10208	1.18638	1.00975e-12
HGF	41307	1.14994	1.10571	1.19597	2.96008e-12
ADM	41217	1.16022	1.11261	1.20989	3.65907e-12
FABP4	41396	1.17484	1.12244	1.22968	4.44551e-12
TNFSF13B	41333	1.13519	1.095	1.17688	5.46085e-12
FLT3LG	41307	1.13122	1.09161	1.17229	1.21951e-11
IL15	40791	1.12499	1.08655	1.16482	3.18294e-11
PIGR	40370	1.13214	1.09091	1.17505	5.8217e-11
CXCL16	41333	1.12723	1.08746	1.16851	6.54796e-11
CCDC80	40865	1.13702	1.09405	1.18174	6.62441e-11
ISM1	40791	1.12397	1.08451	1.16492	1.49955e-10
PALM2	35371	1.14583	1.09886	1.19481	1.83501e-10
RNASE4	34319	1.14121	1.09526	1.18913	3.04415e-10
ACTA2	40123	1.13243	1.08917	1.17735	3.7937e-10
CRIP2	40564	1.12724	1.08531	1.17079	5.894e-10
EFNA4	40490	1.12314	1.08208	1.16584	1.0222e-09
PVR	41244	1.11186	1.07451	1.15053	1.19684e-09
NT5C1A	35371	1.13678	1.09055	1.18492	1.40033e-09
ASGR1	40564	1.12524	1.08295	1.1692	1.57754e-09
GUSB	41089	1.12584	1.08328	1.17011	1.67938e-09
THY1	41244	1.11933	1.07896	1.16127	1.8392e-09
VWA1	41152	1.11775	1.07783	1.15918	2.00829e-09
MERTK	41307	1.11522	1.07599	1.15588	2.3864e-09
RBP5	40682	1.12215	1.08016	1.16577	3.15545e-09
SERPIND1	35447	1.1252	1.08213	1.17003	3.19274e-09
CILP	35461	1.12634	1.08286	1.17166	3.26503e-09
TFF3	40850	1.11508	1.0755	1.15612	3.48425e-09
REG4	40895	1.1134	1.07424	1.15403	4.15915e-09
SFRP1	40418	1.11795	1.0771	1.16036	4.35422e-09
FAM3C	40807	1.11396	1.07454	1.15486	4.37753e-09
LTBP2	41396	1.12808	1.08341	1.17457	4.96507e-09
FGFR4	35069	1.12787	1.08322	1.1744	5.31656e-09
OCLN	35385	1.12531	1.08146	1.17094	5.8428e-09
CPM	41042	1.12261	1.07952	1.16742	6.96301e-09
PLA2G15	40973	1.10981	1.07109	1.14998	9.05799e-09
ICAM1	40726	1.1114	1.07187	1.15243	1.11115e-08
GGH	40219	1.11576	1.07437	1.15877	1.36026e-08
CPQ	35401	1.11218	1.0719	1.15403	1.64518e-08
LGALS4	40834	1.10981	1.07035	1.15077	1.72613e-08
GAS6	41148	1.10545	1.06755	1.14473	1.79416e-08
PSAP	35129	1.11935	1.07619	1.16427	1.9218e-08
A1BG	35519	1.1195	1.07629	1.16452	1.95565e-08
GDNF	39932	1.10781	1.06875	1.14833	2.28216e-08
CES2	40682	1.10639	1.06759	1.14661	2.8477e-08
CFI	35519	1.12273	1.07757	1.16982	3.2979e-08
FSTL3	40766	1.11797	1.07454	1.16319	3.50423e-08
CTSD	38263	1.11633	1.07338	1.16101	3.86657e-08
ANGPTL7	41217	1.10224	1.0646	1.14123	4.01607e-08
GIPC2	35371	1.11498	1.07247	1.1592	4.10505e-08
AREG	40682	1.10224	1.06451	1.14133	4.3432e-08
LMOD1	35385	1.11958	1.07511	1.16583	4.61474e-08
ACVRL1	40490	1.11343	1.0713	1.15727	4.86085e-08
SERPING1	35447	1.10972	1.06896	1.15206	4.99546e-08
ERBB2	40973	1.10789	1.06782	1.14949	5.03909e-08
FABP3	35476	1.12538	1.07854	1.17422	5.10417e-08
CD302	40682	1.10886	1.06814	1.15116	6.25729e-08
CKAP4	41117	1.1041	1.06519	1.14446	6.38557e-08
PCSK9	41396	1.10255	1.06418	1.14233	6.64003e-08
EDN1	34501	1.11438	1.07144	1.1591	6.72355e-08
TFPI2	40852	1.10411	1.065	1.14467	7.37286e-08
COL18A1	41082	1.10668	1.06643	1.14849	8.2977e-08
OSMR	41119	1.1017	1.06317	1.14169	9.88173e-08
TNFRSF12A	40973	1.10755	1.06667	1.14999	1.01256e-07
DDAH1	40682	1.10083	1.06256	1.14049	1.03194e-07
HSPB6	41217	1.11677	1.07217	1.16317	1.06883e-07
CREG1	40330	1.10163	1.06299	1.1417	1.08246e-07
SPINK1	40882	1.09962	1.06172	1.13891	1.13013e-07
TNFSF11	40791	0.909744	0.878444	0.942141	1.17676e-07
CTSZ	40910	1.10244	1.06323	1.14315	1.32562e-07
FCGR2B	39886	1.0978	1.0604	1.13654	1.32842e-07
MRC1	35512	1.11303	1.06958	1.15828	1.36654e-07
LGALS1	40865	1.10543	1.06489	1.14752	1.45417e-07
IGF2R	40882	1.09987	1.0615	1.13965	1.49438e-07
PLAUR	40581	1.10791	1.06634	1.15117	1.53463e-07
C7	34671	1.10618	1.06525	1.14873	1.57342e-07
TNFRSF11A	41307	1.10377	1.0637	1.1454	1.69267e-07
RBP2	40682	1.09715	1.05967	1.13598	1.71983e-07
TNFRSF1A	40882	1.10838	1.0664	1.15204	1.77335e-07
CD99L2	40882	1.10111	1.06201	1.14167	1.78459e-07
SEPTIN8	35312	1.11091	1.0678	1.15575	1.89675e-07
FLRT2	40564	1.09672	1.05925	1.13554	1.9532e-07
TNFSF13	41031	1.10044	1.06147	1.14087	1.97944e-07
IGFBPL1	40865	1.10229	1.06257	1.14351	1.98328e-07
TNFRSF11B	40834	1.10513	1.06424	1.14758	2.02011e-07
TAFA5	40682	1.09878	1.06044	1.13856	2.05014e-07
LRRC25	40682	1.09919	1.06064	1.13915	2.08689e-07
F9	40983	1.10364	1.06316	1.14567	2.31683e-07
PLG	34613	1.10535	1.0641	1.14824	2.4741e-07
HNMT	40360	1.10371	1.06308	1.14596	2.56232e-07
ANGPTL4	40963	1.09857	1.05997	1.13859	2.58456e-07
CEACAM5	39353	1.10109	1.06138	1.14234	2.81542e-07
CX3CL1	40564	1.09422	1.05714	1.13264	3.10807e-07
CLMP	41217	1.11145	1.06736	1.15736	3.11799e-07
CTHRC1	35461	1.11846	1.07145	1.16756	3.24174e-07
PRTG	41217	1.09345	1.05659	1.13161	3.29515e-07
MATN2	40895	1.09588	1.05794	1.13521	3.54712e-07
SEMA3F	40865	1.10227	1.06172	1.14439	3.57688e-07
NPC2	34849	1.11349	1.0678	1.1612	5.03055e-07
MZB1	40963	0.913387	0.881636	0.946261	5.15435e-07
TF	35519	1.0989	1.05915	1.14018	5.30063e-07
SULT2A1	40791	1.09503	1.05667	1.13479	6.05177e-07
DPP10	40791	1.09358	1.05583	1.1327	6.05729e-07
BSG	41236	1.09523	1.05658	1.13534	7.05236e-07
CSF1	41031	1.09738	1.05779	1.13847	7.21715e-07
IL6	40682	1.10166	1.06024	1.14464	7.23727e-07
VEGFD	41228	1.09278	1.05488	1.13203	8.3235e-07
LAYN	40492	1.09669	1.0571	1.13778	8.67801e-07
PRSS8	40712	1.10463	1.0616	1.14942	9.19714e-07
ITGA5	40882	1.09622	1.05667	1.13729	9.6691e-07
CHI3L1	40001	1.0989	1.05822	1.14118	9.67501e-07
TNFRSF10A	40564	1.09743	1.05731	1.13911	1.00485e-06
IL1R1	40819	1.08941	1.05262	1.1275	1.03597e-06
FCN1	35440	1.09953	1.05846	1.14224	1.04716e-06
OGN	40882	1.09811	1.05753	1.14027	1.11205e-06
FLT1	40617	1.09042	1.05309	1.12911	1.12253e-06
LMNB2	35371	1.10374	1.06059	1.14866	1.22826e-06
ULBP2	40564	1.0936	1.05476	1.13388	1.23958e-06
TPP1	40562	1.09319	1.05451	1.13331	1.25775e-06
AMBP	41159	1.09689	1.05654	1.13881	1.33436e-06
STC1	41244	1.09485	1.05521	1.13601	1.47366e-06
IL6ST	40865	1.08862	1.05157	1.12699	1.54353e-06
SERPINA11	41396	1.09793	1.05684	1.14064	1.59319e-06
CCN1	40618	1.09004	1.05226	1.1292	1.66971e-06
GPR37	40123	1.09126	1.05294	1.13101	1.69617e-06
FGF3	35178	1.09784	1.05652	1.14079	1.85752e-06
NCS1	41217	1.09509	1.05492	1.13678	1.89004e-06
CFH	33475	1.11167	1.06428	1.1612	1.91769e-06
ITGA11	40791	0.918539	0.886945	0.951238	1.93816e-06
SPON1	40895	1.09271	1.05347	1.13343	2.02914e-06
RNASE6	35240	1.1047	1.06022	1.15109	2.0682e-06
ATOX1	40973	1.08786	1.05049	1.12656	2.33817e-06
FSTL1	34501	1.09494	1.05424	1.13725	2.7139e-06
NECTIN2	40807	1.08839	1.05048	1.1277	2.85055e-06
TIMP4	40882	1.09083	1.05174	1.13139	3.03537e-06
SNCG	40564	1.09471	1.05392	1.13717	3.07423e-06
TGFA	40791	1.08947	1.05095	1.12942	3.08669e-06
APOA4	35519	1.09169	1.05206	1.13283	3.32928e-06
INHBB	34687	1.09811	1.05561	1.14235	3.37806e-06
CLEC14A	40882	1.08869	1.05035	1.12845	3.40724e-06
MMP3	40882	1.10817	1.06108	1.1573	3.51135e-06
MMP9	40810	1.08817	1.05	1.12775	3.5328e-06
CTBS	34992	1.09429	1.05341	1.13678	3.53306e-06
SUMF2	41244	1.08554	1.04854	1.12388	3.53562e-06
PTPRN2	40420	1.08648	1.04893	1.12538	3.79698e-06
IDUA	41217	1.08463	1.04787	1.12272	3.91758e-06
HEG1	34687	1.09629	1.05422	1.14009	4.17537e-06
SPINT1	40757	1.0847	1.04767	1.12308	4.52406e-06
RBFOX3	35385	1.10263	1.05747	1.14968	4.62326e-06
APCS	35201	1.10399	1.05814	1.1518	4.8185e-06
IL18R1	41307	1.08857	1.04954	1.12907	5.24785e-06
DLL1	40973	1.08839	1.04944	1.12882	5.27644e-06
THBS4	40912	1.0872	1.04878	1.12706	5.29352e-06
CD80	35476	1.09342	1.05215	1.13633	5.40741e-06
CD4	40721	1.08752	1.04887	1.12761	5.53522e-06
NBL1	40973	1.08609	1.04806	1.12555	5.67574e-06
OSCAR	40895	1.08378	1.04678	1.12212	5.67862e-06
IGFBP4	40363	1.09424	1.05251	1.13768	5.70307e-06
VEGFA	41171	1.08511	1.04741	1.12415	5.94107e-06
SMPD1	41034	1.08416	1.04683	1.12286	6.24059e-06
ATRN	35519	1.09047	1.0502	1.13232	6.49584e-06
SPINK4	40791	1.08421	1.04667	1.12311	6.91005e-06
HAVCR2	40882	1.08848	1.04893	1.12957	7.21972e-06
GM2A	34586	1.09655	1.05326	1.14165	7.335e-06
RSPO3	41217	1.08688	1.04791	1.12731	7.76191e-06
GOLM2	41244	1.08534	1.04699	1.12512	8.17986e-06
AMIGO2	40682	1.08059	1.0444	1.11805	8.24305e-06
ALCAM	41396	1.0877	1.0482	1.12871	8.44977e-06
EFNA1	40819	1.08528	1.0469	1.1251	8.46312e-06
Note: Logistic regression models were adjusted for age, sex, site, batch, time gap between blood collection and protein measurement, ethnicity, education level, household income, smoking, alcohol consumption, BMI, and the first 20 genetic PCs. All statistical tests were two-sided. Bonferroni correction (P < 0.05/(2920⨯2) = 8.6⨯10-6) was perfomed.

## Sheet: Supplementary Table 2
Supplementary Table 2. Significant results of proteome-wide association study for loneliness in the primary model
Protein	N	OR	lower 95% CI	upper 95% CI	P-value
PCSK9	41396	1.15025	1.10341	1.19912	4.21594e-11
PRSS8	40712	1.1541	1.10165	1.20907	1.55643e-09
LGALS4	40834	1.1366	1.08934	1.18596	3.49913e-09
OCLN	35385	1.14809	1.09575	1.20292	6.57804e-09
TNFRSF10A	40564	1.12966	1.08111	1.18045	5.42857e-08
AMBP	41159	1.12837	1.07941	1.17959	9.58864e-08
TNFRSF10B	40564	1.13497	1.0822	1.19033	1.87471e-07
TNFRSF12A	40973	1.12184	1.07343	1.17242	3.22736e-07
CCL21	41031	1.10991	1.06501	1.15676	7.54108e-07
FABP4	41396	1.143	1.08322	1.20603	1.06765e-06
GDF15	41396	1.13	1.07511	1.18755	1.46391e-06
FGFR4	35069	1.12118	1.06974	1.17513	1.82112e-06
NCS1	41217	1.11272	1.06488	1.16268	1.89024e-06
NPC2	34849	1.12647	1.07257	1.18317	1.96552e-06
ADM	41217	1.12621	1.07185	1.18335	2.49734e-06
CXADR	40791	1.10233	1.05807	1.14844	3.16163e-06
RNASE6	35240	1.12087	1.06785	1.17659	3.9766e-06
ASGR1	40564	1.11196	1.06284	1.16335	4.14446e-06
NELL1	40973	0.911083	0.875447	0.948138	4.72989e-06
TNFRSF11A	41307	1.10616	1.05902	1.15545	5.65595e-06
A1BG	35519	1.11335	1.06293	1.16627	5.71871e-06
GFRA1	41152	1.10719	1.05924	1.15733	6.57498e-06
FGF23	41152	1.10291	1.0569	1.15092	6.62955e-06
CHCHD10	35371	1.11977	1.06586	1.17632	6.90475e-06
FABP1	40834	1.10441	1.05761	1.15326	6.90932e-06
FSTL3	40766	1.11165	1.06108	1.16466	8.3909e-06
Note: Logistic regression models were adjusted for age, sex, site, batch, time gap between blood collection and protein measurement, ethnicity, education level, household income, smoking, alcohol consumption, BMI, and the first 20 genetic PCs. All statistical tests were two-sided. Bonferroni correction (P < 0.05/(2920⨯2) = 8.6⨯10-6) was perfomed.

## Sheet: Supplementary Table 3
Supplementary Table 3. Significant functional enrichments in social isolation-associated proteins at FDR q<0.05.
Term id	Source	Term name	FDQ q-value	Intersection size
GO:0006954	GO:BP	inflammatory response	6.09693e-05	127
GO:0002687	GO:BP	positive regulation of leukocyte migration	9.89681e-05	42
GO:0006952	GO:BP	defense response	0.000116207	201
GO:0006950	GO:BP	response to stress	0.000168337	317
GO:0050896	GO:BP	response to stimulus	0.00247342	524
GO:0001944	GO:BP	vasculature development	0.00249251	102
GO:0007155	GO:BP	cell adhesion	0.00249251	191
GO:0048584	GO:BP	positive regulation of response to stimulus	0.00279843	225
GO:0070371	GO:BP	ERK1 and ERK2 cascade	0.00279843	56
GO:0034612	GO:BP	response to tumor necrosis factor	0.00312093	48
GO:0043408	GO:BP	regulation of MAPK cascade	0.00399431	89
GO:0002685	GO:BP	regulation of leukocyte migration	0.00399736	49
GO:0043410	GO:BP	positive regulation of MAPK cascade	0.00399736	73
GO:0048583	GO:BP	regulation of response to stimulus	0.00399736	311
GO:0002684	GO:BP	positive regulation of immune system process	0.00399736	129
GO:0000165	GO:BP	MAPK cascade	0.00404868	96
GO:0048245	GO:BP	eosinophil chemotaxis	0.00404868	16
GO:0070374	GO:BP	positive regulation of ERK1 and ERK2 cascade	0.00404868	43
GO:0009967	GO:BP	positive regulation of signal transduction	0.0049102	160
GO:0071356	GO:BP	cellular response to tumor necrosis factor	0.0049755	44
GO:0044409	GO:BP	symbiont entry into host	0.0049755	37
GO:0010647	GO:BP	positive regulation of cell communication	0.0049755	172
GO:0001568	GO:BP	blood vessel development	0.0049755	96
GO:0030334	GO:BP	regulation of cell migration	0.0050404	119
GO:0046718	GO:BP	symbiont entry into host cell	0.00562055	36
GO:0044403	GO:BP	biological process involved in symbiotic interaction	0.00562055	49
GO:0009605	GO:BP	response to external stimulus	0.00562055	253
GO:0042592	GO:BP	homeostatic process	0.00590835	140
GO:2000145	GO:BP	regulation of cell motility	0.00590835	121
GO:0070372	GO:BP	regulation of ERK1 and ERK2 cascade	0.00630673	51
GO:0023056	GO:BP	positive regulation of signaling	0.00630673	171
GO:2000147	GO:BP	positive regulation of cell motility	0.00630673	83
GO:0030335	GO:BP	positive regulation of cell migration	0.00640822	82
GO:0040017	GO:BP	positive regulation of locomotion	0.00640822	85
GO:0048870	GO:BP	cell motility	0.00645056	166
GO:0002690	GO:BP	positive regulation of leukocyte chemotaxis	0.00679056	25
GO:0048514	GO:BP	blood vessel morphogenesis	0.00679056	89
GO:0040012	GO:BP	regulation of locomotion	0.00701375	124
GO:0040011	GO:BP	locomotion	0.00701375	141
GO:0002376	GO:BP	immune system process	0.00701375	244
GO:0016477	GO:BP	cell migration	0.00701375	160
GO:0002526	GO:BP	acute inflammatory response	0.00701375	26
GO:0001525	GO:BP	angiogenesis	0.00725597	82
GO:0072677	GO:BP	eosinophil migration	0.00736908	16
GO:0070555	GO:BP	response to interleukin-1	0.00736908	31
GO:0035239	GO:BP	tube morphogenesis	0.00736908	104
GO:0006958	GO:BP	complement activation, classical pathway	0.00912654	15
GO:0006955	GO:BP	immune response	0.00925728	186
GO:0006308	GO:BP	DNA catabolic process	0.00925728	7
GO:0007166	GO:BP	cell surface receptor signaling pathway	0.00925728	254
GO:0051701	GO:BP	biological process involved in interaction with host	0.00925728	39
GO:0051241	GO:BP	negative regulation of multicellular organismal process	0.0116072	126
GO:0032101	GO:BP	regulation of response to external stimulus	0.01216	131
GO:0002682	GO:BP	regulation of immune system process	0.012944	164
GO:0048771	GO:BP	tissue remodeling	0.0133466	32
GO:0075294	GO:BP	positive regulation by symbiont of entry into host	0.0145526	8
GO:0046598	GO:BP	positive regulation of viral entry into host cell	0.0145526	8
GO:0002548	GO:BP	monocyte chemotaxis	0.0146886	24
GO:0002495	GO:BP	antigen processing and presentation of peptide antigen via MHC class II	0.0156457	10
GO:0035295	GO:BP	tube development	0.0156457	117
GO:0002504	GO:BP	antigen processing and presentation of peptide or polysaccharide antigen via MHC class II	0.0156457	10
GO:0030595	GO:BP	leukocyte chemotaxis	0.0156457	49
GO:1902533	GO:BP	positive regulation of intracellular signal transduction	0.0156457	115
GO:0044419	GO:BP	biological process involved in interspecies interaction between organisms	0.0174833	173
GO:0045229	GO:BP	external encapsulating structure organization	0.0174833	50
GO:0030198	GO:BP	extracellular matrix organization	0.0174833	50
GO:0043062	GO:BP	extracellular structure organization	0.0174833	50
GO:0072359	GO:BP	circulatory system development	0.0200559	114
GO:0052372	GO:BP	modulation by symbiont of entry into host	0.0203302	13
GO:0071674	GO:BP	mononuclear cell migration	0.0203302	42
GO:0071347	GO:BP	cellular response to interleukin-1	0.0203302	25
GO:0009966	GO:BP	regulation of signal transduction	0.0206933	231
GO:0007167	GO:BP	enzyme-linked receptor protein signaling pathway	0.0212557	110
GO:0051239	GO:BP	regulation of multicellular organismal process	0.0236859	259
GO:0008217	GO:BP	regulation of blood pressure	0.0236859	23
GO:0002688	GO:BP	regulation of leukocyte chemotaxis	0.0239885	29
GO:0050850	GO:BP	positive regulation of calcium-mediated signaling	0.0290006	11
GO:0002460	GO:BP	adaptive immune response based on somatic recombination of immune receptors built from immunoglobulin superfamily domains	0.0307144	49
GO:1903902	GO:BP	positive regulation of viral life cycle	0.0337913	10
GO:0006935	GO:BP	chemotaxis	0.0347139	72
GO:0042330	GO:BP	taxis	0.0347139	72
GO:1905523	GO:BP	positive regulation of macrophage migration	0.036733	9
GO:0019886	GO:BP	antigen processing and presentation of exogenous peptide antigen via MHC class II	0.036733	9
GO:0048646	GO:BP	anatomical structure formation involved in morphogenesis	0.0432833	117
GO:0007165	GO:BP	signal transduction	0.0439987	375
GO:0003073	GO:BP	regulation of systemic arterial blood pressure	0.0455397	16
GO:0042221	GO:BP	response to chemical	0.0466183	277
GO:0048878	GO:BP	chemical homeostasis	0.0466183	84
GO:0038023	GO:MF	signaling receptor activity	5.82742e-06	129
GO:0060089	GO:MF	molecular transducer activity	5.82742e-06	129
GO:0030246	GO:MF	carbohydrate binding	0.000545407	53
GO:0019199	GO:MF	transmembrane receptor protein kinase activity	0.000974056	26
GO:0005035	GO:MF	death receptor activity	0.00217522	10
GO:0019955	GO:MF	cytokine binding	0.00218293	34
GO:0004888	GO:MF	transmembrane signaling receptor activity	0.00218293	93
GO:0005031	GO:MF	tumor necrosis factor receptor activity	0.00254222	8
GO:0004866	GO:MF	endopeptidase inhibitor activity	0.00777776	38
GO:0019838	GO:MF	growth factor binding	0.00777776	36
GO:0030414	GO:MF	peptidase inhibitor activity	0.00966334	38
GO:0001618	GO:MF	virus receptor activity	0.0102449	25
GO:0061134	GO:MF	peptidase regulator activity	0.0102449	43
GO:0004714	GO:MF	transmembrane receptor protein tyrosine kinase activity	0.0102449	21
GO:0140272	GO:MF	exogenous protein binding	0.0102449	25
GO:0061135	GO:MF	endopeptidase regulator activity	0.0102449	39
GO:0004867	GO:MF	serine-type endopeptidase inhibitor activity	0.0169337	28
GO:0005324	GO:MF	long-chain fatty acid transporter activity	0.0169337	6
GO:0031406	GO:MF	carboxylic acid binding	0.0169337	29
GO:0017171	GO:MF	serine hydrolase activity	0.0189895	38
GO:0004252	GO:MF	serine-type endopeptidase activity	0.0189895	35
GO:0004175	GO:MF	endopeptidase activity	0.0189895	51
GO:0048029	GO:MF	monosaccharide binding	0.0189895	16
GO:0005102	GO:MF	signaling receptor binding	0.0189895	191
GO:0005537	GO:MF	mannose binding	0.0189895	10
GO:0043177	GO:MF	organic acid binding	0.0231692	29
GO:0008236	GO:MF	serine-type peptidase activity	0.02832	37
GO:0140678	GO:MF	molecular function inhibitor activity	0.0307126	61
GO:0048020	GO:MF	CCR chemokine receptor binding	0.0307126	15
GO:0005539	GO:MF	glycosaminoglycan binding	0.0307126	50
GO:0004713	GO:MF	protein tyrosine kinase activity	0.032659	24
GO:0005125	GO:MF	cytokine activity	0.0414967	50
GO:0004857	GO:MF	enzyme inhibitor activity	0.0414967	50
KEGG:04142	KEGG	Lysosome	8.93018e-05	30
KEGG:04060	KEGG	Cytokine-cytokine receptor interaction	0.000157905	76
KEGG:04610	KEGG	Complement and coagulation cascades	0.000530147	31
KEGG:03320	KEGG	PPAR signaling pathway	0.0167665	15
KEGG:05323	KEGG	Rheumatoid arthritis	0.0167788	25
KEGG:04061	KEGG	Viral protein interaction with cytokine and cytokine receptor	0.0238059	31
REAC:R-HSA-381426	REAC	Regulation of Insulin-like Growth Factor (IGF) transport and uptake by Insulin-like Growth Factor Binding Proteins (IGFBPs)	0.000224583	39
REAC:R-HSA-8957275	REAC	Post-translational protein phosphorylation	0.000224583	35
REAC:R-HSA-168256	REAC	Immune System	0.00110542	211
REAC:R-HSA-6783783	REAC	Interleukin-10 signaling	0.00497516	20
REAC:R-HSA-76005	REAC	Response to elevated platelet cytosolic Ca2+	0.0222595	31
REAC:R-HSA-114608	REAC	Platelet degranulation	0.0222595	30
REAC:R-HSA-6798695	REAC	Neutrophil degranulation	0.0222595	70
WP:WP558	WP	Complement and coagulation cascades	0.000109878	27
WP:WP2806	WP	Complement system	0.00346376	30
WP:000000	WP	WIKIPATHWAYS	0.0178122	478
WP:WP129	WP	Matrix metalloproteinases	0.0178122	11
WP:WP3942	WP	PPAR signaling pathway	0.0178122	15
WP:WP5090	WP	Complement system in neuronal development and plasticity	0.0318021	27

## Sheet: Supplementary Table 4
Supplementary Table 4. Significant functional enrichments in loneliness-associated proteins at FDR q<0.05.
Term id	Source	Term name	FDQ q-value	Intersection size
GO:0030246	GO:MF	carbohydrate binding	4.24721e-05	30
GO:0005035	GO:MF	death receptor activity	0.000181537	8
GO:0060089	GO:MF	molecular transducer activity	0.00057661	55
GO:0038023	GO:MF	signaling receptor activity	0.00057661	55
GO:0005031	GO:MF	tumor necrosis factor receptor activity	0.00169789	6
GO:0048029	GO:MF	monosaccharide binding	0.0107958	10
GO:0004888	GO:MF	transmembrane signaling receptor activity	0.0177126	40
GO:0001618	GO:MF	virus receptor activity	0.0261119	13
GO:0140272	GO:MF	exogenous protein binding	0.0261119	13
GO:0019838	GO:MF	growth factor binding	0.0352531	17
GO:0004924	GO:MF	oncostatin-M receptor activity	0.0387574	3
GO:0050840	GO:MF	extracellular matrix binding	0.0387574	11
GO:0005102	GO:MF	signaling receptor binding	0.0387574	78
GO:0005537	GO:MF	mannose binding	0.0405053	6
KEGG:04060	KEGG	Cytokine-cytokine receptor interaction	0.0228928	32
KEGG:03266	KEGG	Virion - Herpesvirus	0.0228928	5
REAC:R-HSA-8957275	REAC	Post-translational protein phosphorylation	0.000622676	19
REAC:R-HSA-381426	REAC	Regulation of Insulin-like Growth Factor (IGF) transport and uptake by Insulin-like Growth Factor Binding Proteins (IGFBPs)	0.000622676	21

## Sheet: Supplementary Table 5
Supplementary Table 5. Proteins in Module 4 and correlation to the module eigengene.
Protein	r
TNFRSF1A	0.856115
TGFBR2	0.824409
PIK3IP1	0.796202
BTN2A1	0.795753
FSTL3	0.793558
COLEC12	0.793481
EFNA4	0.780835
COL6A3	0.777525
TNFRSF1B	0.774487
CST3	0.772373
IL18BP	0.770831
DLL1	0.766953
EPHA2	0.760626
IGFBP4	0.759568
HSPG2	0.759564
SHISA5	0.748546
NBL1	0.748022
SCARB2	0.74785
HAVCR2	0.746519
NPDC1	0.733211
CD59	0.732213
TNFRSF4	0.730759
DSC2	0.728766
LTBR	0.728036
IFNGR1	0.722714
CD74	0.720424
CKAP4	0.718104
NPC2	0.715675
JAM2	0.714685
IL10RB	0.712651
LAYN	0.712541
GFRA1	0.712502
RELT	0.705066
TNFRSF21	0.704779
THBD	0.702095
TNFRSF19	0.700365
TNFRSF9	0.699413
YAP1	0.698751
CSF1	0.694482
CLEC14A	0.694392
CHRDL1	0.693226
FAM3C	0.692503
EFEMP1	0.692202
EPHB4	0.690142
ACVRL1	0.683555
VSIG4	0.683081
PTGDS	0.681472
LGALS9	0.675782
PGF	0.675229
TNFRSF11A	0.673908
CCN3	0.670143
IGFBP6	0.666497
CD27	0.665998
SEMA3F	0.663562
LAIR1	0.66344
CD79B	0.663056
AGRN	0.662567
BSG	0.661742
CD83	0.661711
CLMP	0.660614
EFNA1	0.65926
WFDC2	0.658014
EDA2R	0.65621
RNF149	0.655772
LRP11	0.655713
CD300E	0.655175
CD300C	0.654298
TNFRSF12A	0.650541
RGMB	0.649711
NECTIN4	0.645582
CCDC80	0.645305
THY1	0.644512
EFCAB14	0.643591
CD93	0.642455
PLAUR	0.642119
TAFA5	0.640914
ULBP2	0.638737
CD302	0.636996
RNASE6	0.636083
GM2A	0.63594
FGFR4	0.635826
FBLN2	0.631665
CD55	0.630921
PALM	0.629643
COL18A1	0.627951
RBFOX3	0.625941
ATRAID	0.625521
RNASET2	0.624108
RNASE1	0.622918
SCARF2	0.622028
COL15A1	0.621807
OGN	0.62141
SCARA5	0.618886
SPON2	0.616487
CD300A	0.614346
LMNB2	0.613132
B4GALT1	0.613094
B2M	0.608005
ADM	0.606915
SIRPB1	0.60413
AMBP	0.603991
ROR1	0.603153
CHCHD10	0.602596
EPHB6	0.602373
SCRG1	0.599178
GDF15	0.598382
TNFRSF10B	0.592888
DPT	0.591138
CFD	0.590648
TGOLN2	0.588758
SORCS2	0.588619
PILRA	0.588371
IL2RA	0.584478
HNMT	0.582306
VWC2	0.581501
LILRB4	0.577689
INHBB	0.575722
CTSZ	0.573721
FGA	0.57297
HLA-E	0.570754
FABP3	0.570736
FAS	0.56946
ADAM22	0.568591
DTX3	0.568199
CD80	0.567065
SIGLEC10	0.566729
ADAM9	0.562813
TNFRSF10A	0.560896
CD72	0.560166
VCAM1	0.559504
SMOC1	0.559027
HYOU1	0.558074
CLEC1A	0.557454
NCR1	0.556992
AHNAK	0.556593
PENK	0.554948
LY6D	0.553974
ASGR1	0.553871
IGFBP7	0.553702
HSPB6	0.5525
CPXM2	0.551164
EPHA1	0.549451
MANSC1	0.54943
OSCAR	0.549316
RNASE4	0.548029
AXL	0.547998
SERPINF1	0.547583
KLRB1	0.546465
ADGRE5	0.545986
CRIM1	0.545364
SCN4B	0.545067
NCR3LG1	0.54346
IFI30	0.54216
ADGRE2	0.537317
VASN	0.536416
MSR1	0.535701
ELN	0.532477
LCN2	0.532134
ITGA5	0.530756
PHOSPHO1	0.530318
TNFRSF8	0.529747
SIGLEC1	0.529168
CD48	0.528618
PDCD1	0.524145
SMOC2	0.523433
CDH2	0.523155
CDH3	0.522541
IGFBPL1	0.522251
FOLR2	0.522005
CD160	0.518621
KLK11	0.518502
ICAM1	0.517938
LAMP3	0.51542
EDN1	0.515412
FOLR1	0.515396
BMPER	0.5134
FABP4	0.511927
CD4	0.50974
PRSS8	0.507089
SUSD5	0.505027
TREM2	0.50501
IL15RA	0.504435
EPS8L2	0.503507
CRHBP	0.503361
FABP1	0.500739
CCN5	0.499332
CD5	0.499176
TNFRSF6B	0.498486
QPCT	0.496679
CDCP1	0.495726
TNF	0.493904
DLK1	0.492046
FCER2	0.492042
PAM	0.491863
ADAM8	0.491306
TGFBR3	0.490313
CD163	0.490239
TNFRSF13B	0.489233
DDR1	0.48774
ADAMTS15	0.487251
CX3CL1	0.486327
CTSS	0.486266
STC1	0.48417
EPHA4	0.482672
LRRC25	0.482627
CTSL	0.481955
FLRT2	0.481227
CTHRC1	0.480825
ADA2	0.478489
CGREF1	0.478372
SPINK1	0.478117
CDH1	0.477457
IL4R	0.475126
WNT9A	0.473517
SDC1	0.473447
CD28	0.470239
PILRB	0.469863
ITGBL1	0.468874
FCAMR	0.467621
SIGLEC8	0.467088
IL12A_IL12B	0.466625
CRELD1	0.466513
ISM1	0.465203
ACTA2	0.465142
CRIP2	0.464274
NCS1	0.462147
LMOD1	0.462102
GPR37	0.461708
GRN	0.46021
MMP12	0.458139
MRC1	0.456354
SNCG	0.456092
RETN	0.454033
ASGR2	0.453784
PRG2	0.452899
BAG3	0.45274
CXCL9	0.452475
IL12B	0.452335
LGALS4	0.44687
TINAGL1	0.445188
IL1RN	0.444832
GIPC2	0.443455
DRAXIN	0.440447
AHNAK2	0.440444
CA12	0.440052
ANGPTL4	0.438061
SIGLEC7	0.437638
RTN4R	0.436212
CXCL10	0.435576
IGSF3	0.435262
NEFL	0.434134
SCG2	0.434092
TFF1	0.431525
TNFRSF11B	0.429813
REG4	0.429656
MAMDC2	0.428463
PRND	0.42836
VSIG2	0.427888
REG1A	0.42705
CD300LG	0.426586
PDCD1LG2	0.426204
MARCO	0.425111
LECT2	0.424686
PTPRS	0.424424
CD300LF	0.423606
GUCA2A	0.422977
DEFA1_DEFA1B	0.421621
NFASC	0.420612
KLK8	0.419871
PTPRC	0.419689
SEMA7A	0.419545
PRELP	0.418453
HAVCR1	0.417823
CRTAM	0.416491
BAMBI	0.415321
CD14	0.415002
F3	0.413719
CLEC5A	0.413247
CXCL16	0.410529
CTSO	0.410528
CLEC7A	0.410093
CD276	0.408185
CLEC6A	0.407876
SOST	0.407338
IL1R1	0.407137
MB	0.406721
IL12RB1	0.404869
PTPRF	0.404644
TFF2	0.404154
KRT19	0.403978
GPC1	0.40253
CLEC4D	0.402459
GFAP	0.402392
ADAM12	0.402311
SLAMF8	0.401249
HS6ST2	0.400713
ADGRE1	0.400319
LILRB2	0.400209
CCL15	0.398704
PCDH17	0.396453
MERTK	0.395614
NOS1	0.395296
CXCL17	0.394775
ANGPTL2	0.394504
LILRA2	0.394489
KLRD1	0.393644
CR1	0.392899
CHGB	0.39177
ADAM23	0.390728
CHI3L1	0.389725
LAG3	0.389281
PI3	0.38867
CSF1R	0.388127
REG3A	0.387666
ADAMTSL2	0.387059
LILRB1	0.386912
LY9	0.386229
PGLYRP1	0.384864
SLITRK6	0.38467
PIGR	0.383144
PCDH1	0.379006
ART3	0.378716
SLITRK2	0.3783
PI16	0.377692
KLRK1	0.376932
OSMR	0.376465
B3GNT7	0.374863
SLURP1	0.372736
XCL1	0.372561
FCRL1	0.370739
TNFSF13B	0.370015
IFNLR1	0.369887
SLC39A5	0.368874
CHGA	0.364178
VIT	0.360594
IL6	0.360266
TNFSF8	0.360262
CLEC10A	0.359175
ANGPT2	0.35901
CDSN	0.358469
MIA	0.358064
TFF3	0.356723
SIGLEC6	0.356255
GGT5	0.355634
DCBLD2	0.355185
TIMD4	0.3528
RNASE10	0.351549
LGALS7_LGALS7B	0.351295
KLRF1	0.350361
CYTL1	0.350013
FCRL2	0.349999
SCGB1A1	0.349221
MLN	0.349132
APOA4	0.348341
SFRP4	0.348325
TYRO3	0.348156
REG1B	0.347641
PCDH9	0.34755
FAM3B	0.34668
CA4	0.34628
CD22	0.345742
SPINK2	0.345423
NRP1	0.344161
MILR1	0.343038
ICAM3	0.342721
RBP2	0.342265
GFRA2	0.341145
SPINK4	0.340695
CILP	0.33937
FGF3	0.338013
CALB1	0.337758
FLT1	0.337148
CEACAM19	0.336609
MSMB	0.334564
EBI3_IL27	0.333919
MEPE	0.332429
CD207	0.332035
TNFRSF17	0.330395
CALCB	0.329436
IL17D	0.327942
ANGPTL3	0.327832
CDH15	0.327695
ADGRB3	0.326154
IL19	0.323385
SPINK6	0.321213
HEPH	0.321165
TIMP2	0.320596
KAZALD1	0.320584
CD70	0.319087
AGER	0.318838
ANGPTL7	0.317269
WFDC12	0.317129
ABCA2	0.317104
MSLN	0.316606
ADAMTS16	0.315978
CCL25	0.314942
PRTN3	0.312841
POF1B	0.311994
PSAPL1	0.311668
GDNF	0.310598
MAN1A2	0.307127
CSF3R	0.303681
MYBPC1	0.302291
SBSN	0.300928
NEO1	0.296266
IGLC2	0.295868
TEK	0.29482
MYL3	0.293634
SEMA4C	0.293463
PRSS22	0.292486
AREG	0.291353
SLAMF1	0.291166
FCRL6	0.289951
CFC1	0.289415
IL3RA	0.289101
SIGLEC5	0.289047
STC2	0.288912
KLK4	0.288725
PPP1R14D	0.287701
NTproBNP	0.286272
CCER2	0.284155
PCDH7	0.281563
VCAN	0.281414
IL17C	0.280474
LRFN2	0.279766
CRLF1	0.279449
FLT3LG	0.2785
LRIG3	0.277908
FABP2	0.275815
CPA4	0.275626
SERPINA9	0.273387
SIRPA	0.272211
FGF6	0.270902
ITGB7	0.270389
TIMP4	0.269947
TPSAB1	0.269571
LAMB1	0.2656
KIR2DL3	0.264591
COL9A1	0.264502
C1QA	0.264195
TIGIT	0.263813
HLA-A	0.262702
SIGLEC9	0.261335
LEP	0.260217
MANSC4	0.259538
ANXA10	0.259138
KIR2DL2	0.2585
PYDC1	0.257505
LCN15	0.256696
TMPRSS11D	0.251281
CST5	0.249867
GPR15L	0.248207
CEACAM6	0.247866
FAM3D	0.247366
GFRAL	0.246022
TIE1	0.244864
PTH1R	0.24225
PRG3	0.24142
IDI2	0.241115
CD86	0.240504
IL22	0.240192
GAST	0.239443
PDGFRB	0.236609
TNFRSF10C	0.235932
PGA4	0.235513
FCGR2A	0.233097
APOH	0.230919
MMP10	0.229815
SFTPD	0.229337
CSF2RA	0.228449
GALNT3	0.228096
HLA-DRA	0.226024
IFNL1	0.22463
SUSD4	0.224094
ACTN2	0.22251
SLAMF7	0.222446
CST1	0.221468
CR2	0.218023
S100G	0.217462
PLA2G2A	0.215579
CEACAM21	0.215433
CPVL	0.215115
GIP	0.214804
CXCL14	0.214695
LTA	0.213533
VNN2	0.212902
SCGN	0.211875
MCFD2	0.211032
EFNB2	0.210568
CBLIF	0.209165
SLC39A14	0.208616
HMOX1	0.207618
FDX1	0.207617
CD200R1	0.207473
SFTPA2	0.204496
CD8A	0.202044
LAIR2	0.201688
FABP6	0.195629
CSRP3	0.193972
FCRL3	0.193427
FCGR3B	0.188635
JUN	0.186176
LILRA6	0.18608
GPIHBP1	0.185317
CHRDL2	0.182116
CHIT1	0.180688
IFNG	0.180436
CD33	0.179181
IL36G	0.176536
CLEC4C	0.17311
CTSH	0.171955
KLK15	0.171596
MYBPC2	0.168973
NPPB	0.167661
IL10	0.167165
DUSP29	0.166411
EPO	0.165443
IL15	0.154271
ALPP	0.147536
MYOM3	0.146132
LILRB5	0.145053
MYOM2	0.13984
MICB_MICA	0.123464
RNF43	0.121351
CD177	0.0985569
LILRA3	0.073107
FOLR3	0.066113
CRISP3	0.0317748
UMOD	-0.230848
CTSV	-0.265439

## Sheet: Supplementary Table 6
Supplementary Table 6. Proteins in Module 8 and correlation to the module eigengene.
Protein	r
ADH4	0.835321
ACY1	0.833413
FTCD	0.824886
PCBD1	0.819683
GSTA1	0.809362
KRT18	0.786932
UPB1	0.78464
ADH1B	0.783363
DCXR	0.782032
SCLY	0.766839
FUOM	0.765731
RBP5	0.761351
RIDA	0.71805
GSTA3	0.706519
HAO1	0.704458
IGSF9	0.693034
AGXT	0.689077
CDHR2	0.684544
ASS1	0.683736
GGT1	0.681286
CA5A	0.679244
PTS	0.662596
PALM2	0.661637
ACE2	0.64443
CPM	0.637717
CES1	0.62797
C19orf12	0.623073
MME	0.620254
ERBB2	0.619772
GPD1	0.612603
ECHDC3	0.607346
SULT2A1	0.606551
CBS	0.60434
PDZK1	0.588347
VSNL1	0.586979
PRCP	0.582277
PRAP1	0.581022
PLAT	0.579617
CTSD	0.567266
AFM	0.561286
FBP1	0.53629
BST2	0.532032
HEG1	0.530132
IL18R1	0.514022
FAM20A	0.509865
AKR7L	0.499791
ACY3	0.494874
CNTN3	0.486953
ADGRD1	0.485314
PTP4A3	0.482771
GCHFR	0.482348
FGF23	0.476419
MTUS1	0.474803
INHBC	0.471507
GHR	0.458446
NT5E	0.456627
ACP5	0.450559
NAGPA	0.433898
IL1R2	0.431835
GPRC5C	0.423943
TGFBI	0.421092
TCOF1	0.415551
MEGF9	0.414626
ENPP7	0.410393
ADGRG1	0.405892
OXT	0.396197
CES2	0.391254
PLXNB2	0.388957
VNN1	0.378088
MAMDC4	0.377687
MAN2B2	0.367796
MUC13	0.334343
PLIN1	0.329705
HSD17B14	0.327987
THBS2	0.32086
PVR	0.314196
TREH	0.314069
TDO2	0.305987
INSL5	0.301727
PRUNE2	0.298191
REN	0.297909
GAS2	0.286442
VMO1	0.280077
TTR	0.261562
KEL	0.253744
ITGAL	0.250002
TMPRSS15	0.24395
PTPRK	0.239455
USP28	0.231211
ALDH2	0.223856
PYY	0.221575
LGALS3	0.22103
AKR1B10	0.220685
MATN2	0.21779
LMNB1	0.215747
SPOCK1	0.209033
S100P	0.206892
FCRLB	0.206176
FST	0.205863
FUT3_FUT5	0.205177
ASAH2	0.202317
LBP	0.1942
HRG	0.193023
TNFSF10	0.193
TXNDC15	0.183587
GNPDA1	0.167392
KLK10	0.167344
F2	0.167286
DCN	0.157789
IL6R	0.155999
GRP	0.153135
CPA2	0.15272
LRRC38	0.151585
PPY	0.150131
DEFB103A_DEFB103B	0.14913
ECM1	0.1445
CLC	0.143929
LTA4H	0.143653
CCL24	0.142768
GIMAP7	0.141295
SERPINA7	0.139852
MAPK13	0.137731
CNDP1	0.137414
CCAR2	0.136864
INPP5J	0.134186
TSPAN1	0.134025
AGR2	0.129744
ANXA5	0.128844
TCN2	0.123583
PCSK7	0.123392
EGFLAM	0.122926
TLR2	0.119867
HGFAC	0.108809
REG3G	0.107847
SEPTIN3	0.106334
PRSS53	0.106294
NRTN	0.104234
PCDHB15	0.103576
TPPP3	0.102617
DPEP2	0.0975545
IL5RA	0.0955661
ZCCHC8	0.0911144
DOC2B	0.0803092
RBP1	0.0772282
ICAM5	0.0752022
PTK7	0.0749738
SPRING1	0.0702397
CEP164	0.0690701
OMP	0.0676296
LRIG1	0.0633012
LRP1	0.0591843
HIF1A	0.0575271
IFNL2	0.0529644
MORF4L1	0.0477131
STX1B	0.046725
PRC1	0.0464996
TMEM132A	0.0460994
DHODH	0.0431422
TNPO1	0.0426383
CEP350	0.0407959
CYTH3	0.0389065
IL9	0.0373811
SERPINB5	0.0367144
OFD1	0.0342282
HRAS	0.031626
IL11	0.0314902
SLC44A4	0.0308299
DCUN1D2	0.0283762
ANK2	0.02788
TCL1B	0.0274378
TPRKB	0.0271015
SLK	0.026811
ITM2A	0.0227716
IL4	0.0216908
NCLN	0.0190994
ADGRV1	0.0180968
LSM8	0.0124777
TMEM25	0.00899604
NTF3	0.00725717
TNC	0.00560308
LPA	0.00224235
DTX2	-0.000569402
RANGAP1	-0.00132917
IDS	-0.0368692
CLUL1	-0.161653
GH1	-0.266707
APOF	-0.315747
PON3	-0.374525

## Sheet: Supplementary Table 7
Supplementary Table 7. Proteins in Module 12 and correlation to the module eigengene.
Protein	r
LSP1	0.66917
IL16	0.629278
NADK	0.592588
S100A11	0.580324
SERPINB8	0.561979
PXN	0.561041
MPO	0.560125
RBP7	0.541383
RNASE3	0.512174
CEACAM8	0.504642
LILRA5	0.499466
S100A12	0.498042
KLF4	0.493225
ZHX2	0.487026
CDA	0.482814
CAPG	0.47229
BCL2L15	0.470247
RAB44	0.46831
SELE	0.467523
SART1	0.458057
STAB2	0.452144
WDR46	0.430633
GGH	0.418604
LPCAT2	0.415495
IDO1	0.414686
LTBP3	0.404409
LGALS3BP	0.401507
VEGFB	0.394033
IL13RA1	0.387065
F7	0.387004
FCAR	0.371301
FGF12	0.370324
SSC4D	0.37008
DEFB4A_DEFB4B	0.369943
ORM1	0.368
ATRN	0.366471
NPY	0.365116
DKK4	0.364086
C1QTNF1	0.363713
ANG	0.355543
PBXIP1	0.354501
CCL20	0.353451
TCTN3	0.349299
CCL21	0.343229
AGRP	0.341347
GCNT1	0.338638
MASP1	0.334203
AHSG	0.331008
LY96	0.32928
CTBS	0.328238
CELSR2	0.318955
CDHR5	0.318442
C1R	0.307325
OLFM4	0.303996
SGSH	0.303291
AGR3	0.29488
CEMIP2	0.290067
FRZB	0.285973
CD101	0.284974
LCP1	0.282236
LYAR	0.280822
GASK1A	0.27968
CD7	0.273754
TNFRSF13C	0.271348
HYAL1	0.270172
GCG	0.269646
GNLY	0.268022
QSOX1	0.257501
IFNGR2	0.251976
SLC9A3R2	0.249401
FCRL5	0.243951
BTD	0.241042
SLIT2	0.23042
AMN	0.22733
PLA2G7	0.227051
CEACAM1	0.225896
SPTBN2	0.221842
CES3	0.221699
C4BPB	0.220159
VAT1	0.215951
TCN1	0.211333
GALNT2	0.209887
TK1	0.202455
SERPINA3	0.198594
PADI2	0.197864
LY75	0.196237
ENTPD6	0.193708
YY1	0.193529
SERPINA1	0.181234
C1GALT1C1	0.181223
CDHR1	0.181108
MYLPF	0.178702
ECE1	0.17472
CEACAM3	0.164205
PINLYP	0.158962
AMOT	0.152348
AKR1C4	0.15168
ELAVL4	0.146039
MED21	0.143357
MRPS16	0.132733
ATF4	0.131891
APOE	0.129118
TFAP2A	0.127618
AIDA	0.124359
SKIV2L	0.121719
ALMS1	0.119401
DDX4	0.116812
IL22RA1	0.10577
TSPAN15	0.10263
SHPK	0.101742
WIF1	0.09965
SCIN	0.0977463
IGFBP3	0.0967647
KRT14	0.0962334
NDST1	0.0932302
CHEK2	0.0901873
FGF19	0.0891409
KIR3DL1	0.0884656
DENND2B	0.0846371
ERCC1	0.0830278
CLSTN1	0.0821732
AOC1	0.0814551
NGF	0.0801695
BTLA	0.0750248
DLL4	0.0746379
TSLP	0.0727384
PSMA1	0.0631358
SCARB1	0.061395
GLT8D2	0.0585571
EIF5A	0.057629
MUC16	0.0478033
IL1A	0.0434141
AGT	0.0365416
LPL	-0.227947

## Sheet: Supplementary Table 8
Supplementary Table 8. Proteins in Module 3 and correlation to the module eigengene.
Protein	r
CA2	-0.828681
PSMG3	-0.820161
YOD1	-0.820026
EIF4EBP1	-0.80644
DNPH1	-0.803305
DDT	-0.800885
CAT	-0.78554
DNAJB2	-0.775529
PSME2	-0.772503
AK1	-0.770968
RBKS	-0.759441
UBAC1	-0.758989
PSMG4	-0.755339
ALDH1A1	-0.75514
BOLA2_BOLA2B	-0.754901
PSMD9	-0.752829
SOD1	-0.750016
LHPP	-0.749446
ATG4A	-0.744907
AARSD1	-0.743663
HAGH	-0.738822
C9orf40	-0.736143
CA1	-0.733452
DDI2	-0.729431
GLRX	-0.726107
PRDX2	-0.721103
CARHSP1	-0.718616
BLVRB	-0.716219
THOP1	-0.715125
PKLR	-0.702918
HMBS	-0.68955
DNAJA4	-0.687794
AMPD3	-0.676982
AHSP	-0.653699
CENPF	-0.649211
TBC1D17	-0.638481
CA3	-0.637399
ARG1	-0.615008
TGM2	-0.614659
MYL4	-0.568828
HBQ1	-0.555462
ZBTB17	-0.542202
HGF	-0.523185
NPL	-0.522339
NMNAT1	-0.522097
LXN	-0.511738
EZR	-0.511201
NT5C1A	-0.4995
GOT1	-0.478509
CLNS1A	-0.475711
FEN1	-0.453145
HIP1R	-0.445087
MMP9	-0.444523
SETMAR	-0.439798
OSM	-0.436932
FMNL1	-0.434007
MMP8	-0.432363
DNPEP	-0.430546
CEBPB	-0.426656
OLR1	-0.420667
SLC4A1	-0.417048
ANXA1	-0.405594
CCL2	-0.405245
FURIN	-0.400575
RPL14	-0.389727
CFH	-0.385445
TRAF3	-0.378857
TDP1	-0.372579
CCL11	-0.372046
CFI	-0.365607
GBP1	-0.363099
F9	-0.362252
OCLN	-0.353506
NFYA	-0.352592
PAMR1	-0.351719
NOMO1	-0.351516
APCS	-0.350772
LDLR	-0.341399
CD99	-0.340947
ZBP1	-0.333543
SSC5D	-0.327295
NOS3	-0.32612
S100A13	-0.322888
LCAT	-0.317428
CCL16	-0.31496
IGF2R	-0.313924
TFPI	-0.313061
CREG1	-0.312775
CASP1	-0.305436
SORBS1	-0.303469
GIMAP8	-0.301655
C1S	-0.295761
GOLM2	-0.295339
PTPRB	-0.294441
SFRP1	-0.29384
GZMH	-0.286208
SAFB2	-0.286008
FNDC1	-0.284357
PLA2G15	-0.283296
CFP	-0.283232
BCHE	-0.282576
ENO3	-0.278918
MFGE8	-0.276889
PROS1	-0.276881
NEDD9	-0.273744
CFB	-0.272741
CHCHD6	-0.2697
CCL27	-0.268904
VWA1	-0.268761
CLSTN3	-0.267908
IGF1R	-0.266953
PTH	-0.266214
CCL23	-0.265948
CCL14	-0.265271
FCN1	-0.263097
HBZ	-0.262882
CCL18	-0.258386
CCL3	-0.258136
GLYR1	-0.255838
CPB2	-0.251055
SATB1	-0.249399
TNFSF13	-0.247819
SERPINA5	-0.245431
CDK1	-0.243707
HJV	-0.242804
CXCL13	-0.242081
EGFL7	-0.238998
C3	-0.237266
GZMA	-0.233743
CLEC4G	-0.232014
TGFA	-0.22872
PROC	-0.228073
SERPINA4	-0.2279
NHLRC3	-0.224981
DGCR6	-0.223185
FLT4	-0.218574
KDR	-0.215078
BPIFB2	-0.211213
SMAD5	-0.208978
MORC3	-0.201481
FSTL1	-0.198564
MZB1	-0.193372
PCSK9	-0.193315
SERPING1	-0.193243
C5	-0.189622
SERPINF2	-0.184113
C2	-0.184075
F10	-0.181029
LYZL2	-0.18057
RSPO3	-0.179895
EFHD1	-0.176086
ATP6AP2	-0.175924
SIT1	-0.175137
MMP7	-0.173626
DUSP13	-0.172874
PMS1	-0.171022
VIM	-0.170459
GBA	-0.168764
PEPD	-0.16851
NFATC3	-0.168343
IDUA	-0.167448
ITIH4	-0.167222
C1RL	-0.166599
SLC16A1	-0.164837
HEBP1	-0.163711
TFPI2	-0.163568
F13B	-0.163384
DDA1	-0.163382
HS6ST1	-0.160296
ERBB3	-0.158961
PREB	-0.157532
SNU13	-0.155294
KLKB1	-0.153288
SELPLG	-0.150332
TUBB3	-0.149621
SSB	-0.149516
AMIGO2	-0.142529
VSTM1	-0.140891
F11	-0.140126
C8B	-0.137286
RARRES1	-0.136556
HIP1	-0.135899
CLGN	-0.133266
GART	-0.130815
F12	-0.130634
FETUB	-0.130284
COQ7	-0.129016
NINJ1	-0.128281
BRD2	-0.127849
CEP112	-0.126245
CCL19	-0.122379
SAA4	-0.120468
CALB2	-0.120265
LIF	-0.119528
HS3ST3B1	-0.11914
CLU	-0.114428
MNAT1	-0.113361
CD6	-0.111013
PFDN4	-0.109693
CFHR2	-0.10488
PGLYRP2	-0.10146
AIF1L	-0.0997757
CLEC2L	-0.0987353
RET	-0.0986329
OSBPL2	-0.0984182
NME3	-0.0921384
MST1	-0.0856263
HMGCS1	-0.0845568
IGF2BP3	-0.084507
CHP1	-0.0834132
APOL1	-0.0830587
CACNB1	-0.0828693
ACTN4	-0.0827915
SSBP1	-0.0800105
COL24A1	-0.0788387
NUBP1	-0.076154
COL9A2	-0.0758033
UXS1	-0.0752185
KIAA2013	-0.0751868
REXO2	-0.0721252
RELB	-0.0718462
BATF	-0.0716555
BLOC1S2	-0.0693096
ARTN	-0.066055
TF	-0.0636663
CFHR4	-0.0635952
MRPL52	-0.0616103
CINP	-0.0612361
CCDC28A	-0.0598481
RASA1	-0.0549288
SYNGAP1	-0.0536277
ATP5F1D	-0.0521779
PPT1	-0.0481079
ARNT	-0.0469822
PDXDC1	-0.0447818
SCP2	-0.0425162
MFAP4	-0.0399696
COPE	-0.0389081
HRC	-0.0375948
BMP4	-0.0346637
SUMF1	-0.0326601
MORN4	-0.0273758
RAC3	-0.0251877
ENTPD5	-0.0220159
VWA5A	-0.021821

## Sheet: Supplementary Table 9
Supplementary Table 9. Results of two-sided Fisher's exact tests for proteins identified in PWAS and protein modules associated with social isolation and loneliness
		Social isolation (N=175)	Loneliness (N=26)
Module 3	All proteins (N=245)	0.0029	1
	Top 20% (N=49)	0.77	1
	Top 10% (N=24)	0.4	1
Module 4	All proteins (N=530)	1.6e-32	1e-09
	Top 20% (N=106)	1.8e-22	4.2e-10
	Top 10% (N=53)	4.3e-10	0.001
Module 8	All proteins (N=188)	0.75	1
	Top 20% (N=38)	0.074	1
	Top 10% (N=19)	1	1
Module 12	All proteins (N=134)	0.062	1
	Top 20% (N=27)	1	1
	Top 10% (N=13)	1	1

## Sheet: Supplementary Table 10
Supplementary Table 10. MR analyses of proteins and protein modules on social isolation and loneliness.
Exposure	Outcome	cis- + trans-pQTLs						cis-QTLs
		N SNP	Method	Beta	SE	p-value	FDR q-value	N SNP	Method	Beta	SE	p-value	FDR q-value
A1BG	SI	10	Inverse variance weighted	0.0881705	0.0338045	0.0091008	0.436566	3	Inverse variance weighted	0.0231925	0.049486	0.639307	0.972957
ACTA2	SI	1	Wald ratio	0.176766	0.142325	0.214242	0.892841
ACVRL1	SI	18	Inverse variance weighted	-0.0105822	0.0258942	0.682781	0.973686	6	Inverse variance weighted	-0.0042218	0.0298429	0.887501	0.972957
ADM	SI	10	Inverse variance weighted	-0.0602271	0.0368679	0.102344	0.704599	2	Inverse variance weighted	-0.00824231	0.098	0.932973	0.972957
ALCAM	SI	20	Inverse variance weighted	-0.0435758	0.0310669	0.160722	0.892841	4	Inverse variance weighted	-0.0356364	0.0524427	0.496802	0.915376
AMBP	SI	16	Inverse variance weighted	-0.00791957	0.0398274	0.842382	0.975405
AMIGO2	SI	27	Inverse variance weighted	0.00496348	0.0278712	0.858655	0.975405	4	Inverse variance weighted	0.0817573	0.0575512	0.155433	0.709161
ANGPTL4	SI	6	Inverse variance weighted	0.0102571	0.0580051	0.859642	0.975405	3	Inverse variance weighted	0.0092652	0.0846552	0.912849	0.972957
ANGPTL7	SI	17	Inverse variance weighted	-0.056802	0.0268613	0.0344606	0.560767	3	Inverse variance weighted	-0.0358835	0.0331545	0.279115	0.874932
APCS	SI	8	Inverse variance weighted	0.104965	0.0335186	0.00173882	0.255989	2	Inverse variance weighted	0.109268	0.0400589	0.00637816	0.302594
APOA4	SI	7	Inverse variance weighted	0.022699	0.0469891	0.629047	0.973686	1	Wald ratio	-0.0089558	0.0643769	0.889359	0.972957
AREG	SI	5	Inverse variance weighted	0.040394	0.060807	0.506499	0.973686	1	Wald ratio	0.0455256	0.0562054	0.417948	0.913839
ASGR1	SI	13	Inverse variance weighted	0.022792	0.0385599	0.554466	0.973686	1	Wald ratio	0.0978314	0.0587516	0.0958791	0.635772
ATOX1	SI	11	Inverse variance weighted	0.0564558	0.0447756	0.207359	0.892841	1	Wald ratio	0.0924809	0.119193	0.437814	0.913839
ATRN	SI	11	Inverse variance weighted	0.003809	0.0375002	0.919096	0.975405	5	Inverse variance weighted	-0.0161296	0.0338638	0.633855	0.972957
BSG	SI	16	Inverse variance weighted	-0.00272517	0.0351723	0.938241	0.975405	2	Inverse variance weighted	0.068806	0.0639101	0.281656	0.874932
C7	SI	10	Inverse variance weighted	-0.0103655	0.0216608	0.632267	0.973686	7	Inverse variance weighted	-0.00476295	0.0226423	0.83339	0.972957
CCDC80	SI	14	Inverse variance weighted	0.0565901	0.0471892	0.230443	0.892841	2	Inverse variance weighted	0.0800563	0.124162	0.519076	0.915376
CCN1	SI	19	Inverse variance weighted	-0.0289114	0.0321828	0.368999	0.940213	3	Inverse variance weighted	0.000217342	0.0668408	0.997406	0.997406
CD302	SI	17	Inverse variance weighted	0.0229326	0.0297982	0.441538	0.973686	1	Wald ratio	0.223297	0.0892293	0.0123317	0.302594
CD4	SI	15	Inverse variance weighted	0.0443224	0.0257707	0.0854558	0.637358	3	Inverse variance weighted	0.0619426	0.0317593	0.051131	0.591001
CD80	SI	15	Inverse variance weighted	0.00719413	0.0214173	0.736944	0.975405	3	Inverse variance weighted	0.010056	0.0391309	0.797192	0.972957
CD99L2	SI	13	Inverse variance weighted	0.0302268	0.0334816	0.366638	0.940213
CEACAM5	SI	22	Inverse variance weighted	0.0035164	0.0238591	0.882831	0.975405	3	Inverse variance weighted	0.038767	0.0346249	0.262872	0.872259
CES2	SI	7	Inverse variance weighted	-0.0124445	0.0670419	0.852741	0.975405	1	Wald ratio	0.127626	0.121853	0.294923	0.897058
CFH	SI	10	Inverse variance weighted	-0.0227066	0.026423	0.390149	0.940213	5	Inverse variance weighted	-0.0394837	0.0281449	0.160654	0.710773
CFI	SI	4	Inverse variance weighted	0.0363759	0.0561934	0.517416	0.973686	1	Wald ratio	-0.00667794	0.0417473	0.872912	0.972957
CHI3L1	SI	17	Inverse variance weighted	0.0155398	0.0233993	0.506616	0.973686	5	Inverse variance weighted	0.00228735	0.0271574	0.932877	0.972957
CILP	SI	8	Inverse variance weighted	-0.00177381	0.0268925	0.94741	0.975405	1	Wald ratio	0.00844204	0.0306304	0.782847	0.972957
CKAP4	SI	16	Inverse variance weighted	-0.0243784	0.0255156	0.33936	0.916403	2	Inverse variance weighted	0.00699983	0.0537105	0.896309	0.972957
CLEC14A	SI	12	Inverse variance weighted	-0.0060626	0.0272056	0.823657	0.975405	1	Wald ratio	0.100825	0.113819	0.375709	0.913839
CLMP	SI	13	Inverse variance weighted	0.0273776	0.0274465	0.318528	0.916403	4	Inverse variance weighted	0.0320971	0.0381137	0.39971	0.913839
COL18A1	SI	13	Inverse variance weighted	0.0325741	0.0432198	0.451039	0.973686
CPM	SI	26	Inverse variance weighted	-0.00259196	0.0322368	0.935916	0.975405	3	Inverse variance weighted	-0.0553507	0.0537699	0.303292	0.903686
CPQ	SI	30	Inverse variance weighted	-0.00434272	0.0150072	0.772294	0.975405	3	Inverse variance weighted	-0.0198863	0.044198	0.652756	0.972957
CREG1	SI	26	Inverse variance weighted	-0.0101545	0.019219	0.597252	0.973686	2	Inverse variance weighted	0.00608531	0.0438125	0.889533	0.972957
CRIP2	SI	13	Inverse variance weighted	0.0186678	0.0407064	0.646525	0.973686	1	Wald ratio	0.00703041	0.0740328	0.924344	0.972957
CSF1	SI	14	Inverse variance weighted	-0.0518302	0.0543664	0.340413	0.916403	1	Wald ratio	-0.284319	0.164238	0.0834281	0.635772
CTBS	SI	23	Inverse variance weighted	-0.0190383	0.0168938	0.259768	0.898374	7	Inverse variance weighted	-0.0062984	0.0242978	0.795468	0.972957
CTHRC1	SI	12	Inverse variance weighted	-0.00243313	0.0620442	0.968718	0.984837	2	Inverse variance weighted	-0.00188421	0.0491196	0.969401	0.976135
CTSD	SI	15	Inverse variance weighted	0.0267359	0.0230954	0.247015	0.898374	5	Inverse variance weighted	0.0194987	0.0273383	0.475697	0.913839
CTSZ	SI	17	Inverse variance weighted	0.00776721	0.0192507	0.686597	0.973686
CX3CL1	SI	19	Inverse variance weighted	-0.0357625	0.031815	0.26098	0.898374	2	Inverse variance weighted	-0.0022971	0.0599778	0.969449	0.976135
CXCL14	SI	5	Inverse variance weighted	0.052185	0.104715	0.618236	0.973686	2	Inverse variance weighted	-0.0735766	0.102846	0.474359	0.913839
CXCL16	SI	25	Inverse variance weighted	-0.0493232	0.0276181	0.0741152	0.614296	2	Inverse variance weighted	-0.115404	0.106953	0.280581	0.874932
DDAH1	SI	9	Inverse variance weighted	0.00332094	0.0502626	0.947321	0.975405	3	Inverse variance weighted	-0.0429322	0.0587338	0.464802	0.913839
DLL1	SI	16	Inverse variance weighted	0.00681948	0.0300393	0.820409	0.975405	3	Inverse variance weighted	0.0853348	0.0524373	0.103659	0.635772
DPP10	SI	14	Inverse variance weighted	-0.00353316	0.027094	0.896247	0.975405	4	Inverse variance weighted	0.0147137	0.0933217	0.874719	0.972957
EDN1	SI	3	Inverse variance weighted	0.00664579	0.038833	0.864115	0.975405	2	Inverse variance weighted	0.0106693	0.0395876	0.787537	0.972957
EFNA1	SI	10	Inverse variance weighted	-0.0159444	0.0346696	0.64559	0.973686	2	Inverse variance weighted	-0.00405346	0.0382805	0.915671	0.972957
EFNA4	SI	9	Inverse variance weighted	0.0731212	0.059233	0.217029	0.892841	1	Wald ratio	0.131721	0.14132	0.351297	0.913839
ERBB2	SI	18	Inverse variance weighted	0.0232679	0.0379869	0.540191	0.973686	1	Wald ratio	-0.125724	0.21381	0.556521	0.915376
F9	SI	3	Inverse variance weighted	0.16844	0.0700364	0.0161706	0.482424
FABP1	SI	6	Inverse variance weighted	-0.0227702	0.0383377	0.552553	0.973686	2	Inverse variance weighted	-0.046168	0.0631224	0.464532	0.913839
FABP3	SI	11	Inverse variance weighted	-0.0298917	0.0469538	0.524372	0.973686	2	Inverse variance weighted	-0.0276378	0.0846863	0.744156	0.972957
FABP4	SI	7	Inverse variance weighted	-0.114133	0.0629014	0.0696045	0.614296	1	Wald ratio	-0.127227	0.100274	0.204516	0.780042
FAM3C	SI	9	Inverse variance weighted	-0.0767467	0.0517298	0.137913	0.822879	2	Inverse variance weighted	-0.145236	0.0836109	0.0823799	0.635772
FCGR2B	SI	9	Inverse variance weighted	-0.0028658	0.0247717	0.9079	0.975405	4	Inverse variance weighted	-0.0178957	0.0300055	0.550898	0.915376
FCN1	SI	27	Inverse variance weighted	-0.0211754	0.0237692	0.372997	0.940213
FGF23	SI	9	Inverse variance weighted	0.0308627	0.0359838	0.391067	0.940213
FGF3	SI	11	Inverse variance weighted	0.0225487	0.0420296	0.591616	0.973686
FGFR4	SI	19	Inverse variance weighted	0.0293195	0.0397783	0.461077	0.973686
FLRT2	SI	17	Inverse variance weighted	-0.0144072	0.0245813	0.557805	0.973686	4	Inverse variance weighted	-0.0280518	0.028313	0.321795	0.912075
FLT1	SI	14	Inverse variance weighted	0.0096597	0.02191	0.659298	0.973686	1	Wald ratio	-0.0476504	0.173337	0.783392	0.972957
FLT3LG	SI	40	Inverse variance weighted	-0.00463368	0.0210349	0.825649	0.975405	1	Wald ratio	-0.435159	0.227683	0.0559731	0.591001
FSTL1	SI	14	Inverse variance weighted	-0.0286589	0.0471418	0.543233	0.973686	2	Inverse variance weighted	-0.060475	0.078813	0.44289	0.913839
FSTL3	SI	8	Inverse variance weighted	0.0308823	0.0594224	0.603267	0.973686	2	Inverse variance weighted	0.0825789	0.106051	0.436173	0.913839
GAS6	SI	31	Inverse variance weighted	0.0132878	0.0191312	0.487328	0.973686	3	Inverse variance weighted	-0.00738835	0.0299374	0.805068	0.972957
GDF15	SI	10	Inverse variance weighted	0.0223419	0.0352885	0.526655	0.973686	5	Inverse variance weighted	0.0356602	0.0283453	0.208367	0.780042
GDNF	SI	6	Inverse variance weighted	0.0216146	0.0462029	0.639914	0.973686	3	Inverse variance weighted	0.023649	0.0322199	0.462957	0.913839
GFRA1	SI	13	Inverse variance weighted	-0.00845704	0.0330507	0.798043	0.975405	1	Wald ratio	0.497511	0.172873	0.00400328	0.292239
GGH	SI	31	Inverse variance weighted	0.00745481	0.0197806	0.706267	0.975405	9	Inverse variance weighted	0.00753401	0.023191	0.745281	0.972957
GIPC2	SI	2	Inverse variance weighted	0.0355353	0.0368221	0.334518	0.916403	1	Wald ratio	0.0366635	0.0374343	0.327377	0.912075
GM2A	SI	8	Inverse variance weighted	0.0104779	0.023016	0.648934	0.973686	5	Inverse variance weighted	0.0149174	0.0237843	0.53053	0.915376
GOLM2	SI	17	Inverse variance weighted	-0.0191553	0.0245738	0.435686	0.973686
GPR37	SI	23	Inverse variance weighted	0.0227497	0.0192825	0.238076	0.892841	8	Inverse variance weighted	0.021463	0.0223706	0.337343	0.912075
GUSB	SI	32	Inverse variance weighted	0.00858159	0.0271036	0.75153	0.975405	2	Inverse variance weighted	0.110052	0.0588499	0.0614767	0.591001
HAVCR2	SI	15	Inverse variance weighted	0.00790847	0.0562616	0.888213	0.975405	2	Inverse variance weighted	0.0476774	0.0857515	0.578214	0.927685
HEG1	SI	15	Inverse variance weighted	-0.00847686	0.0209809	0.686192	0.973686	2	Inverse variance weighted	-0.0342445	0.0793974	0.666246	0.972957
HGF	SI	12	Inverse variance weighted	0.00583887	0.0411757	0.887235	0.975405	2	Inverse variance weighted	-0.0674348	0.0893745	0.450537	0.913839
HNMT	SI	15	Inverse variance weighted	-0.0264014	0.0217993	0.225852	0.892841	8	Inverse variance weighted	-0.0289439	0.0228149	0.204571	0.780042
HSPB6	SI	11	Inverse variance weighted	0.00129099	0.0498412	0.979335	0.984837
ICAM1	SI	14	Inverse variance weighted	0.0390392	0.0231459	0.0916696	0.656354	5	Inverse variance weighted	0.0425901	0.0349845	0.223452	0.798313
IDUA	SI	27	Inverse variance weighted	0.000619709	0.0201547	0.975471	0.984837	9	Inverse variance weighted	-0.00461533	0.0197812	0.815514	0.972957
IGF2R	SI	26	Inverse variance weighted	0.0330926	0.0205644	0.107569	0.71314	7	Inverse variance weighted	0.0528891	0.024202	0.0288655	0.526795
IGFBP4	SI	9	Inverse variance weighted	-0.016668	0.0610198	0.784732	0.975405
IGFBPL1	SI	10	Inverse variance weighted	-0.00798962	0.0300857	0.790577	0.975405	7	Inverse variance weighted	-0.0225321	0.029016	0.43743	0.913839
IL15	SI	30	Inverse variance weighted	0.0112643	0.0253057	0.656226	0.973686
IL18R1	SI	22	Inverse variance weighted	-0.0186981	0.0186072	0.314953	0.916403	6	Inverse variance weighted	-0.00387299	0.0208016	0.852298	0.972957
IL1R1	SI	27	Inverse variance weighted	-0.0471789	0.0233882	0.0436736	0.571726	3	Inverse variance weighted	0.0384407	0.0608173	0.527342	0.915376
IL6	SI	6	Inverse variance weighted	0.0495989	0.0469675	0.290957	0.916403
IL6ST	SI	17	Inverse variance weighted	-0.0218038	0.0319618	0.495122	0.973686	1	Wald ratio	0.0101913	0.0522391	0.845323	0.972957
INHBB	SI	10	Inverse variance weighted	-0.00876589	0.0257474	0.733512	0.975405	2	Inverse variance weighted	-0.0138797	0.0295573	0.638649	0.972957
ISM1	SI	15	Inverse variance weighted	0.0270195	0.028522	0.343475	0.916403	5	Inverse variance weighted	0.0301663	0.0334133	0.366621	0.913839
ITGA11	SI	17	Inverse variance weighted	-0.012442	0.0351057	0.723027	0.975405	4	Inverse variance weighted	0.0583118	0.0378508	0.123421	0.643553
ITGA5	SI	25	Inverse variance weighted	0.0229915	0.0292045	0.431129	0.973686	1	Wald ratio	-0.107644	0.181922	0.554048	0.915376
LAYN	SI	12	Inverse variance weighted	0.0335813	0.0285449	0.239421	0.892841	2	Inverse variance weighted	0.0558054	0.0571847	0.329124	0.912075
LGALS1	SI	5	Inverse variance weighted	0.00586893	0.0337857	0.862093	0.975405	3	Inverse variance weighted	0.00447326	0.0349171	0.898061	0.972957
LGALS4	SI	10	Inverse variance weighted	0.0396631	0.0301508	0.188344	0.892841	2	Inverse variance weighted	0.0374432	0.128123	0.770101	0.972957
LMNB2	SI	8	Inverse variance weighted	0.0537532	0.0627164	0.391399	0.940213
LMOD1	SI	4	Inverse variance weighted	-0.0389032	0.0393485	0.322818	0.916403	1	Wald ratio	-0.0329721	0.0428697	0.44182	0.913839
LRRC25	SI	32	Inverse variance weighted	0.0247573	0.0206305	0.230126	0.892841	3	Inverse variance weighted	0.0664587	0.034991	0.0575238	0.591001
LTBP2	SI	25	Inverse variance weighted	-0.000468984	0.0325303	0.988497	0.988497	2	Inverse variance weighted	-0.0905127	0.0610857	0.138411	0.651871
MATN2	SI	17	Inverse variance weighted	-0.0272916	0.0191449	0.154005	0.889253	2	Inverse variance weighted	-0.0226505	0.0784202	0.772708	0.972957
ME12	SI	8	Inverse variance weighted	0.0460958	0.0667528	0.489852	0.973686
ME3	SI	1	Wald ratio	-0.351761	0.19128	0.0659171	0.614296
ME4	SI	14	Inverse variance weighted	0.00713292	0.0501209	0.886832	0.975405
ME8	SI	7	Inverse variance weighted	0.00745161	0.0736506	0.919411	0.975405
MERTK	SI	26	Inverse variance weighted	0.00818656	0.0236064	0.728746	0.975405	1	Wald ratio	0.0428881	0.0368434	0.244397	0.829814
MMP3	SI	12	Inverse variance weighted	-0.00321648	0.0196427	0.869928	0.975405	6	Inverse variance weighted	-0.00186294	0.0204973	0.927583	0.972957
MMP9	SI	15	Inverse variance weighted	0.0107636	0.0354041	0.761112	0.975405
MRC1	SI	25	Inverse variance weighted	0.0519378	0.02582	0.0442688	0.571726	6	Inverse variance weighted	0.0493963	0.030809	0.108867	0.635782
MZB1	SI	22	Inverse variance weighted	0.0104267	0.0361841	0.773227	0.975405	1	Wald ratio	0.124495	0.106461	0.242243	0.829814
NBL1	SI	8	Inverse variance weighted	0.018792	0.0724346	0.795301	0.975405	2	Inverse variance weighted	0.00994661	0.16136	0.950848	0.975942
NCS1	SI	17	Inverse variance weighted	-0.00346113	0.0370742	0.92562	0.975405
NECTIN2	SI	13	Inverse variance weighted	0.0712716	0.0355059	0.044716	0.571726	2	Inverse variance weighted	0.120429	0.0512712	0.0188306	0.392754
NPC2	SI	10	Inverse variance weighted	-0.0441636	0.0367381	0.229317	0.892841	3	Inverse variance weighted	-0.078066	0.0514323	0.129055	0.649724
NPDC1	SI	12	Inverse variance weighted	-0.0633199	0.050461	0.209541	0.892841
NT5C1A	SI	5	Inverse variance weighted	-0.0130436	0.0568952	0.81867	0.975405
OCLN	SI	3	Inverse variance weighted	-0.103119	0.0534313	0.0536139	0.60179	1	Wald ratio	-0.122452	0.058935	0.0377327	0.550898
OGN	SI	14	Inverse variance weighted	0.0283902	0.0238083	0.233084	0.892841
OSCAR	SI	17	Inverse variance weighted	0.00545123	0.0176116	0.756923	0.975405	2	Inverse variance weighted	-0.0150773	0.0254524	0.553601	0.915376
OSMR	SI	17	Inverse variance weighted	-0.036547	0.019198	0.056951	0.60179	7	Inverse variance weighted	-0.0332108	0.0203876	0.10332	0.635772
PALM2	SI	5	Inverse variance weighted	-0.0761094	0.0511495	0.136757	0.822879
PCSK9	SI	13	Inverse variance weighted	-0.0116072	0.0278673	0.677031	0.973686	3	Inverse variance weighted	-0.0209035	0.0309433	0.499332	0.915376
PIGR	SI	19	Inverse variance weighted	0.0246227	0.0439996	0.575744	0.973686	2	Inverse variance weighted	0.0268749	0.108706	0.804734	0.972957
PLA2G15	SI	25	Inverse variance weighted	-0.0533198	0.0241936	0.0275325	0.547591	5	Inverse variance weighted	-0.110618	0.0346429	0.00140754	0.2055
PLAUR	SI	16	Inverse variance weighted	-0.0126815	0.0328077	0.699097	0.975405	3	Inverse variance weighted	-0.0731634	0.055227	0.185245	0.769928
PLG	SI	14	Inverse variance weighted	-0.0143996	0.0257902	0.576617	0.973686	8	Inverse variance weighted	-0.0252996	0.0282797	0.37099	0.913839
PRSS8	SI	14	Inverse variance weighted	0.0851812	0.0494157	0.0847498	0.637358	1	Wald ratio	0.0734889	0.0808003	0.363079	0.913839
PRTG	SI	20	Inverse variance weighted	0.0124433	0.024464	0.611007	0.973686	4	Inverse variance weighted	0.00895377	0.0324835	0.782824	0.972957
PSAP	SI	11	Inverse variance weighted	-0.022151	0.0408996	0.588098	0.973686
PTPRN2	SI	6	Inverse variance weighted	-0.0271214	0.0448783	0.545623	0.973686	4	Inverse variance weighted	-0.0275649	0.0485436	0.570144	0.924901
PVR	SI	8	Inverse variance weighted	-0.00832174	0.0182295	0.648031	0.973686
RBFOX3	SI	2	Inverse variance weighted	-0.070757	0.129457	0.584674	0.973686
RBP2	SI	6	Inverse variance weighted	0.0456122	0.0588951	0.438656	0.973686	1	Wald ratio	-0.0251565	0.12676	0.842687	0.972957
RBP5	SI	7	Inverse variance weighted	0.0281751	0.0655703	0.667419	0.973686
REG4	SI	19	Inverse variance weighted	0.0781262	0.030338	0.0100183	0.436566	2	Inverse variance weighted	0.102091	0.040286	0.0112717	0.302594
RNASE4	SI	7	Inverse variance weighted	0.0897024	0.0357885	0.0121946	0.436566	2	Inverse variance weighted	0.0798944	0.0319636	0.0124354	0.302594
RNASE6	SI	6	Inverse variance weighted	-0.0309821	0.0227467	0.173183	0.892841	2	Inverse variance weighted	-0.0373767	0.0226267	0.0985583	0.635772
RSPO3	SI	13	Inverse variance weighted	0.00239398	0.0368195	0.948159	0.975405	1	Wald ratio	0.0468129	0.0535395	0.381921	0.913839
SEMA3F	SI	18	Inverse variance weighted	-0.00716635	0.0400739	0.858072	0.975405	2	Inverse variance weighted	0.00958463	0.0659429	0.884437	0.972957
SEPTIN8	SI	3	Inverse variance weighted	-0.12059	0.0637395	0.0585023	0.60179	1	Wald ratio	-0.15362	0.0946302	0.10451	0.635772
SERPINA11	SI	15	Inverse variance weighted	0.018684	0.0145938	0.200452	0.892841	6	Inverse variance weighted	0.012735	0.0151627	0.400971	0.913839
SERPIND1	SI	15	Inverse variance weighted	0.0462278	0.0260085	0.0755	0.614296	1	Wald ratio	-0.0446477	0.139797	0.749442	0.972957
SERPING1	SI	12	Inverse variance weighted	0.0150622	0.0378702	0.690827	0.973686	2	Inverse variance weighted	-0.0706772	0.0377221	0.0609817	0.591001
SFRP1	SI	13	Inverse variance weighted	-0.00317351	0.0366387	0.930977	0.975405	5	Inverse variance weighted	-0.0291669	0.063009	0.643436	0.972957
SMPD1	SI	33	Inverse variance weighted	-0.0179933	0.0191781	0.348131	0.916403	2	Inverse variance weighted	-0.0576136	0.0363802	0.113273	0.636073
SNCG	SI	6	Inverse variance weighted	-0.0180642	0.0184632	0.327882	0.916403	2	Inverse variance weighted	0.00581242	0.105082	0.955889	0.975942
SPINK1	SI	18	Inverse variance weighted	0.0216112	0.0253508	0.393944	0.940213	8	Inverse variance weighted	0.0126426	0.0279648	0.651203	0.972957
SPINK4	SI	16	Inverse variance weighted	0.0054567	0.0203643	0.788735	0.975405	8	Inverse variance weighted	0.0136344	0.0188505	0.469501	0.913839
SPINT1	SI	21	Inverse variance weighted	-0.013614	0.0288738	0.637284	0.973686	3	Inverse variance weighted	0.00776897	0.0585869	0.894505	0.972957
SPON1	SI	14	Inverse variance weighted	-0.0305294	0.0321732	0.342668	0.916403	3	Inverse variance weighted	-0.0381038	0.0568098	0.502395	0.915376
STC1	SI	9	Inverse variance weighted	-0.133866	0.0448856	0.00286021	0.255989	1	Wald ratio	-0.24283	0.142211	0.0877241	0.635772
SULT2A1	SI	8	Inverse variance weighted	-0.00169078	0.032289	0.958239	0.980141	3	Inverse variance weighted	0.00561632	0.0359787	0.875953	0.972957
SUMF2	SI	33	Inverse variance weighted	0.0265062	0.0201636	0.18866	0.892841	4	Inverse variance weighted	0.0180259	0.0307708	0.558003	0.915376
TAFA5	SI	11	Inverse variance weighted	0.027817	0.0400781	0.487639	0.973686	4	Inverse variance weighted	-0.00641049	0.0481241	0.894029	0.972957
TF	SI	13	Inverse variance weighted	0.0180721	0.0279213	0.517469	0.973686	3	Inverse variance weighted	0.00537268	0.0350555	0.878191	0.972957
TFF3	SI	16	Inverse variance weighted	0.0099137	0.0241064	0.680891	0.973686
TFPI2	SI	27	Inverse variance weighted	-0.0272766	0.0267415	0.307725	0.916403	3	Inverse variance weighted	-0.0936308	0.0628436	0.13625	0.651871
TGFA	SI	10	Inverse variance weighted	0.0972372	0.0440842	0.027404	0.547591	1	Wald ratio	0.0513606	0.0786801	0.5139	0.915376
THBS4	SI	18	Inverse variance weighted	-0.0244886	0.0256937	0.340541	0.916403	4	Inverse variance weighted	-0.0109227	0.0551602	0.843031	0.972957
THY1	SI	7	Inverse variance weighted	0.00787509	0.0343324	0.818575	0.975405	4	Inverse variance weighted	0.0118907	0.036177	0.742396	0.972957
TIMP4	SI	13	Inverse variance weighted	-0.00967271	0.0266224	0.716359	0.975405	3	Inverse variance weighted	-0.0066244	0.0407418	0.870837	0.972957
TNFRSF10A	SI	10	Inverse variance weighted	-0.0301041	0.0299313	0.314524	0.916403	5	Inverse variance weighted	-0.0214309	0.0298302	0.472493	0.913839
TNFRSF10B	SI	12	Inverse variance weighted	0.0233605	0.029421	0.427191	0.973686	4	Inverse variance weighted	0.0117258	0.0403492	0.771351	0.972957
TNFRSF11A	SI	15	Inverse variance weighted	0.0245859	0.021569	0.254338	0.898374
TNFRSF11B	SI	26	Inverse variance weighted	-0.0116224	0.0255964	0.649781	0.973686	4	Inverse variance weighted	-0.0123868	0.0675477	0.854501	0.972957
TNFRSF12A	SI	12	Inverse variance weighted	-0.0843359	0.0398484	0.0343092	0.560767	3	Inverse variance weighted	-0.0874681	0.0904797	0.333686	0.912075
TNFRSF1A	SI	14	Inverse variance weighted	-0.0813548	0.0433425	0.0605152	0.60179	1	Wald ratio	-0.162633	0.118656	0.17049	0.732104
TNFSF11	SI	16	Inverse variance weighted	0.0301258	0.0222326	0.175409	0.892841	1	Wald ratio	-0.00415727	0.0744574	0.955474	0.975942
TNFSF13	SI	20	Inverse variance weighted	0.00305398	0.0232906	0.895677	0.975405	4	Inverse variance weighted	-0.00752334	0.0349506	0.829567	0.972957
TNFSF13B	SI	20	Inverse variance weighted	0.0277739	0.0273056	0.309082	0.916403	5	Inverse variance weighted	0.0710977	0.0460033	0.122227	0.643553
TPP1	SI	24	Inverse variance weighted	-0.0135631	0.0274698	0.621486	0.973686	4	Inverse variance weighted	-0.0616059	0.0506845	0.224184	0.798313
ULBP2	SI	14	Inverse variance weighted	0.0475003	0.020766	0.0221719	0.547591	7	Inverse variance weighted	0.0505479	0.0240845	0.0358366	0.550898
VEGFA	SI	18	Inverse variance weighted	-0.0245126	0.0162691	0.131888	0.822879	4	Inverse variance weighted	-0.0359927	0.0194886	0.0647672	0.591001
VEGFD	SI	14	Inverse variance weighted	0.0134221	0.0515966	0.794759	0.975405
VWA1	SI	14	Inverse variance weighted	0.0164803	0.0250205	0.510108	0.973686	4	Inverse variance weighted	0.022259	0.033643	0.508213	0.915376
YAP1	SI	9	Inverse variance weighted	-0.0425278	0.0402532	0.290736	0.916403	1	Wald ratio	0.181471	0.138418	0.189845	0.769928
A1BG	LO	10	Inverse variance weighted	0.028675	0.0406258	0.480294	0.962233	3	Inverse variance weighted	0.00253475	0.0787086	0.974309	0.974309
ADM	LO	10	Inverse variance weighted	-0.0466189	0.0446372	0.296302	0.962233	2	Inverse variance weighted	-0.0802746	0.0646721	0.214512	0.931917
AMBP	LO	16	Inverse variance weighted	-0.0887145	0.0505773	0.0794241	0.688359
ASGR1	LO	13	Inverse variance weighted	-0.0265631	0.0612847	0.664697	0.962233	1	Wald ratio	0.0298446	0.0704045	0.671637	0.931917
CCL21	LO	17	Inverse variance weighted	0.0278432	0.0376302	0.459351	0.962233	2	Inverse variance weighted	-0.0334645	0.178742	0.851487	0.952763
CHCHD10	LO	4	Inverse variance weighted	-0.0463306	0.0700507	0.508364	0.962233	2	Inverse variance weighted	0.0419367	0.177456	0.813183	0.952763
CXADR	LO	17	Inverse variance weighted	0.018529	0.0330722	0.575303	0.962233
FABP1	LO	6	Inverse variance weighted	-0.00485317	0.0898361	0.956917	0.962233	2	Inverse variance weighted	-0.0147747	0.109378	0.892549	0.952763
FABP4	LO	7	Inverse variance weighted	0.0516456	0.0768698	0.501674	0.962233	1	Wald ratio	0.0469831	0.12148	0.698938	0.931917
FGF23	LO	9	Inverse variance weighted	0.0151338	0.0429376	0.724494	0.962233
FGFR4	LO	19	Inverse variance weighted	-0.00701979	0.0481718	0.884139	0.962233
FSTL3	LO	8	Inverse variance weighted	0.0325248	0.0939433	0.72918	0.962233	2	Inverse variance weighted	0.0900093	0.115827	0.437099	0.931917
GDF15	LO	10	Inverse variance weighted	0.00521373	0.0340042	0.878141	0.962233	5	Inverse variance weighted	-0.0040851	0.0342737	0.905124	0.952763
GFRA1	LO	13	Inverse variance weighted	0.0144269	0.0499997	0.772933	0.962233	1	Wald ratio	-0.201562	0.216686	0.352266	0.931917
LGALS4	LO	10	Inverse variance weighted	0.00896327	0.0313485	0.774937	0.962233	2	Inverse variance weighted	-0.130559	0.220071	0.553009	0.931917
ME12	LO	8	Inverse variance weighted	-0.0721893	0.105133	0.492306	0.962233
ME4	LO	14	Inverse variance weighted	-0.0353659	0.0790274	0.654504	0.962233
ME8	LO	7	Inverse variance weighted	-0.113592	0.115426	0.325064	0.962233
NCS1	LO	17	Inverse variance weighted	0.101374	0.048554	0.0368098	0.688359
NELL1	LO	37	Inverse variance weighted	0.00524208	0.0217547	0.809583	0.962233	4	Inverse variance weighted	-0.0211403	0.0462567	0.647655	0.931917
NPC2	LO	10	Inverse variance weighted	-0.110299	0.0589355	0.0612732	0.688359	3	Inverse variance weighted	-0.0796688	0.0603998	0.187161	0.931917
OCLN	LO	3	Inverse variance weighted	-0.0412934	0.0650768	0.525732	0.962233	1	Wald ratio	-0.0369603	0.071992	0.607675	0.931917
PCSK9	LO	13	Inverse variance weighted	-0.0454311	0.0272064	0.0949461	0.688359	3	Inverse variance weighted	-0.0520195	0.04861	0.284557	0.931917
PRSS8	LO	14	Inverse variance weighted	-0.00235745	0.0443662	0.957623	0.962233	1	Wald ratio	-0.0839594	0.0975411	0.389371	0.931917
RNASE6	LO	6	Inverse variance weighted	0.043296	0.0351162	0.2176	0.962233	2	Inverse variance weighted	0.0545431	0.0274595	0.0469992	0.931917
TNFRSF10A	LO	10	Inverse variance weighted	-0.0128181	0.045604	0.778654	0.962233	5	Inverse variance weighted	-0.0351802	0.0567468	0.535291	0.931917
TNFRSF10B	LO	12	Inverse variance weighted	-0.054761	0.0519778	0.292091	0.962233	4	Inverse variance weighted	-0.0624181	0.0390614	0.110054	0.931917
TNFRSF11A	LO	15	Inverse variance weighted	0.0275689	0.0259593	0.288234	0.962233
TNFRSF12A	LO	12	Inverse variance weighted	0.00343919	0.0726308	0.962233	0.962233	3	Inverse variance weighted	-0.119534	0.109158	0.273492	0.931917
Note: The inverse variance weighted method was used when more than two SNPs were available, while the Wald ratio method was applied when only one SNP was available. All statistical tests were two-sided, and FDR correction was applied separately for each direction, as well as for social isolation and loneliness, with significance set at q < 0.025.

[truncated: 7 more sheets: Supplementary Table 11, Supplementary Table 12, Supplementary Table 13, Supplementary Table 14, Supplementary Table 15, Supplementary Table 16, Supplementary Table 17]
